# Supplementary material for: Wind Instruments and Oral Health: Challenges Faced by Professional Wind Musicians
Source: Dent J (Basel). 2024 Sep 26;12(10):306. doi: 10.3390/dj12100306 (PMC11505960; doi:10.3390/dj12100306)
Supplement: Supplementary file 1 [file dentistry-12-00306-s001.zip]

Archive with 1 entries (1 files):
- dentistry-3093149-supplementary.pdf
